# Supplementary material for: Anti-Inflammatory Activity of Oat Beta-Glucans in a Crohn’s Disease Model: Time- and Molar Mass-Dependent Effects
Source: Int J Mol Sci. 2021 Apr 25;22(9):4485. doi: 10.3390/ijms22094485 (PMC8123447; doi:10.3390/ijms22094485)
Supplement: Supplementary file 1 [file ijms-22-04485-s001.zip]

Archive with 1 entries (1 files):
- ijms-1188864-supplementary.pdf
